# Supplementary material for: Development and Quality Characteristics of Elderly-Friendly Pulpo a La Gallega Prepared Using Texture-Modified Octopus (Octopus vulgaris) Arms
Source: Foods. 2023 Sep 6;12(18):3343. doi: 10.3390/foods12183343 (PMC10527877; doi:10.3390/foods12183343)
Supplement: Supplementary file 1 [file foods-12-03343-s001.zip]

Archive with 1 entries (1 files):
- foods-2573736-supplementary.pdf
